# Supplementary material for: Characterization of invasive Neisseria meningitidis strains from Québec, Canada, during a period of increased serogroup B disease, 2009-2013: phenotyping and genotyping with special emphasis on the non-carbohydrate protein vaccine targets
Source: BMC Microbiol. 2015 Jul 25;15:143. doi: 10.1186/s12866-015-0469-6 (PMC4514445; doi:10.1186/s12866-015-0469-6)
Supplement: Additional file 1: Table S1. — A list of invasive meningococcal disease isolates in Quebec, Canada from 2009 to 2013. [file 12866_2015_469_MOESM1_ESM.xlsx]

## Sheet: Sheet1
Additional file 1: Table S1. A list of invasive meningococcal disease isolates in Quebec, Canada, from 2009 to 2013.
IMD MenB in Quebec, Canada 2009-2013
Strain No.	Antigenic Formula	PorA VR1	PorA VR2	PorA VR3	ST	clonal comlex	fHbp peptide	fHbp allele	NHBA peptide	NHBA allele	NadA peptide	NadA allele
1	B:17:P1.19	19-1	15-11	36	269	ST-269 complex	15	15	21	14	Absence	Absence
2	B:17:P1.19	19-1	15-11	36	269	ST-269 complex	15	15	21	14	Absence	Absence
3	B:19:P1.9	18-7	9	35-1	571	ST-41/44 complex/Lineage 3	19	1038	112	322	Absence	Absence
4	B:NT:P1.7,16	7	16	35	32	ST-32 Complex/ET-5 Complex	1	1	5	25	1	1
5	B:17:P1.5	5-1	10-4	36-2	7805	ST-41/44 complex/lineage 3	19	19	112	322	Absence	Absence
6	B:4:P1.6	18	25	38-1	944	ST-41/44 complex/lineage 3	19	19	47	147	Absence	Absence
7	B:4:P1.-	22	14-6	36-2	6473	ST-41/44 complex/lineage 3	19	19	47	147	Absence	Absence
8	B:17:P1.19	19-1	15-11	36	269	ST-269 complex	15	15	21	14	Absence	Absence
9	B:17:P1.9	18-7	9	35-1	269	ST-269 Complex	15	15	21	14	Absence	Absence
10	B:17:P1.19	19-1	15-11	36	269	ST-269 Complex	15	15	21	14	Absence	Absence
11	B:17:P1.19	19-1	15-11	36	1986	ST-269 Complex	15	15	21	14	Absence	Absence
12	B:15:P1.6	18-1	3	38	1194	ST-41/44 complex/Lineage 3	4	4	2	1	Absence	Absence
13	B:4:P1.6	18	25	38-1	944	ST-41/44 complex/lineage 3	19	19	47	147	Absence	Absence
14	B:17:P1.19	19-1	15-11	36	269	ST-269 complex	15	15	21	14	Absence	Absence
15	B:14,19:P1.14	22	14	36	7704	None Assigned	110	110	122	196	Absence	Absence
16	B:17:P1.19	19-1	15-11	36	1986	ST-269 Complex	15	15	21	14	Absence	Absence
17	B:17:P1.19	19-1	15-11	36	269	ST-269 complex	15	15	21	14	Absence	Absence
18	B:4:P1.6	18	25	38-1	944	ST-41/44 complex/lineage 3	19	19	286	749	Absence	Absence
19	B:17:P1.19	19-1	15-11	36	269	ST-269 complex	15	15	21	14	Absence	Absence
20	B:15:P1.7,16	7	16	35	2726	ST-32 Complex/ET-5 Complex	30	30	3	5	1	1
21	B:1,19:P1.-	22	14-6	35-1	7659	None Assigned	24	24	287	742	Absence	Absence
22	B:17:P1.19	19-1	15-11	36	269	ST-269 complex	15	15	21	14	Absence	Absence
23	B:4:P1.-	21	16-5	37-1	44	ST-41/44 complex/Lineage 3	19	19	29	17	Absence	Absence
24	B:17:P1.19	19-1	15-11	36	269	ST-269 complex	15	15	21	14	Absence	Absence
25	B:17:P1.19	19-1	15-11	36	269	ST-269 complex	15	15	21	14	Absence	Absence
26	B:17:P1.9	18-7	9	35-1	269	ST-269 complex	15	15	21	14	Absence	Absence
27	B:19:P1.14	22	14	36	7655	None Assigned	13	13	122	196	Absence	Absence
28	B:17:P1.19	19-1	15-11	36	269	ST-269 complex	15	15	21	14	Absence	Absence
29	B:17:P1.19	19-1	15-11	36	269	ST-269 complex	15	15	21	14	Absence	Absence
30	B:17:P1.9	18-7	9	35-1	269	ST-269 complex	15	15	21	14	Absence	Absence
31	B:NT:P1.13	7-2	13	35-1	6977	None Assigned	Recombination	gene disrupted	29	17	Absence	Absence
32	B:17:P1.19	19-1	15-11	36	269	ST-269 complex	15	15	21	14	Absence	Absence
33	B:1,19:P1.-	18-1	3	38	1946	ST-461 Complex	47	71	766	743	Absence	Absence
34	B:17:P1.19	19-1	15-11	36	269	ST-269 complex	15	15	21	14	Absence	Absence
35	B:19:P1.9	18-7	9	35-1	571	ST-41/44 complex/Lineage 3	19	19	112	322	Absence	Absence
36	B:17:P1.19	19-1	15-11	36	269	ST-269 complex	15	15	21	14	Absence	Absence
37	B:17:P1.19	19-1	15-11	36	8767	ST-269 Complex	15	15	21	14	Absence	Absence
38	B:4:P1.5	5-1	10-8	36-2	5130	ST-41/44 complex/Lineage 3	19	19	29	17	Absence	Absence
39	B:17:P1.19	19-1	15-11	36	269	ST-269 complex	15	15	21	14	Absence	Absence
40	B:17:P1.19	19-1	15-11	36	269	ST-269 complex	15	15	21	14	Absence	Absence
41	B:17:P1.9	22	9	35-1	6591	ST-41/44 complex/Lineage 3	24	24	10	35	Absence	Absence
42	B:NT:P1.19	19	13-1	35-1	269	ST-269 complex	19	19	6	9	Absence	Absence
43	B:15,19:P1.-	17	16-3	36	571	ST-41/44 complex/Lineage 3	410	480	112	322	Absence	Absence
44	B:4:P1.13	7-2	13	35-1	33	ST-32 Complex/ET-5 Complex	144	151	20	3	85	78
45	B:17:P1.9	18-7	9	35-1	269	ST-269 complex	15	15	21	14	Absence	Absence
46	B:17:P1.19	19-1	15-11	36	269	ST-269 complex	15	15	21	14	Absence	Absence
47	B:17:P1.19	19-1	15-11	36	269	ST-269 complex	15	15	21	14	Absence	Absence
48	B:17:P1.-	7-2	30-3	38	269	ST-269 complex	15	15	21	14	Absence	Absence
49	B:17:P1.19	19-1	15-11	36	269	ST-269 complex	15	15	21	14	Absence	Absence
50	B:17:P1.19	19-1	15-11	36	269	ST-269 complex	15	15	21	14	Absence	Absence
51	B:17:P1.19	19-1	15-11	36	269	ST-269 complex	15	15	21	14	Absence	Absence
52	B:17:P1.19	19-1	15-11	36	269	ST-269 complex	15	15	21	14	Absence	Absence
53	B:17:P1.19	19-1	15-11	36	269	ST-269 complex	15	15	21	14	Absence	Absence
54	B:17:P1.19	19-1	15-11	36	269	ST-269 complex	15	15	21	14	Absence	Absence
55	B:17:P1.19	19-1	15-11	36	269	ST-269 complex	15	15	21	14	Absence	Absence
56	B:17:P1.19	19-1	15-11	36	269	ST-269 complex	15	15	21	14	Absence	Absence
57	B:19:P1.9	18-7	9	35-1	571	ST-41/44 complex/Lineage 3	19	19	112	322	Absence	Absence
58	B:17:P1.19	19-1	15-11	36	269	ST-269 complex	15	15	21	14	Absence	Absence
59	B:17:P1.19	19-1	15-11	36	269	ST-269 complex	15	15	21	14	Absence	Absence
60	B:17:P1.19	19-1	15-11	36	5494	ST-269 complex	15	15	21	14	Absence	Absence
61	B:NT:P1.16	31	16	37-1	13	ST-269 complex	19	19	6	9	Absence	Absence
62	B:NT:P1.13	7-2	13	35-1	917	ST-37 complex	23	23	12	27	Absence	Absence
63	B:17:P1.9	18-7	9	35-1	269	ST-269 complex	15	15	21	14	Absence	Absence
64	B:17:P1.19	19-1	15-11	36	269	ST-269 complex	15	15	21	14	Absence	Absence
65	B:1,19:P1.13	7-2	13-9	35-1	8052	ST-41/44 complex lineage 3	14	14	2	1	Absence	Absence
66	B:17:P1.9	18-7	9	35-1	269	ST-269 complex	15	15	21	14	Absence	Absence
67	B:17:P1.19	19-1	15-11	36	269	ST-269 complex	15	15	21	14	Absence	Absence
68	B:17:P1.9	18-7	9	35-1	269	ST-269 complex	15	15	21	14	Absence	Absence
69	B:15,19:P1.9	18-7	9	35-1	571	ST-41/44 complex lineage 3	19	19	112	322	Absence	Absence
70	B:17:P1.9	18-7	9	35-1	269	ST-269 complex	15	15	21	14	Absence	Absence
71	B:4:P1.15,19	19	15	36	564	ST-35 Complex	16	16	21	19	Absence	Absence
72	B:17:P1.19	19-1	15-11	36	269	ST-269 complex	15	15	21	14	Absence	Absence
73	B:15, 19:P1.-	7-2	13-1	35-1	2820	ST-41/44 complex lineage 3	19	19	112	322	Absence	Absence
74	B:17:P1.19	19-1	15-11	36	269	ST-269 complex	15	15	21	14	Absence	Absence
75	B:17:P1.19	19-1	15-11	36	269	ST-269 complex	15	15	21	14	Absence	Absence
76	B:15,19:P1.13	7-2	13	35-1	315	ST-41/44 complex/Lineage 3	19	19	112	322	Absence	Absence
77	B:4:P1.-	21	16-5	37-1	8769	ST-41/44 Complex/Lineage 3	30	30	29	17	Absence	Absence
78	B:17:P1.19	19-1	15-11	36	269	ST-269 complex	15	15	21	14	Absence	Absence
79	B:17:P1.19	19-1	15-11	36	269	ST-269 complex	15	15	21	14	Absence	Absence
80	B:17:P1.19	19-1	15-11	36	269	ST-269 complex	15	15	21	14	Absence	Absence
81	B:17:P1.9	18-7	9	35-1	269	ST-269 complex	15	15	21	14	Absence	Absence
82	B:17:P1.19	19-1	15-11	36	269	ST-269 complex	15	15	21	14	Absence	Absence
83	B:17:P1.19	19-1	15-11	36	8772	ST-269 Complex	allele 755 no peptide	755	21	14	Absence	Absence
84	B:19:P1.13	7-2	13	35-1	2820	ST-41/44 complex/Lineage 3	19	19	112	322	Absence	Absence
85	B:17:P1.19	19-1	15-11	36	269	ST-269 complex	15	15	21	14	Absence	Absence
86	B:17:P1.19	19-1	15-11	36	269	ST-269 complex	15	15	21	14	Absence	Absence
87	B:17:P1.19	19-1	15-11	36	269	ST-269 complex	15	15	21	14	Absence	Absence
88	B:17:P1.19	19-1	15-11	36	269	ST-269 complex	15	15	21	14	Absence	Absence
89	B:17:P1.9	18-7	9	35-1	269	ST-269 complex	15	15	21	14	Absence	Absence
90	B:19:P1.9	18-7	9	35-1	571	ST-41/44 complex/Lineage 3	19	19	112	322	Absence	Absence
91	B:17:P1.19	19-1	15-11	36	269	ST-269 complex	15	15	21	14	Absence	Absence
92	B:17:P1.19	19-1	15-11	36	269	ST-269 complex	15	15	21	14	Absence	Absence
93	B:19:P1.9	18-7	9	35-1	8925	ST-41/44 Complex/Lineage 3	19	19	112	322	Absence	Absence
94	B:NT:P1.19	19-1	15-11	36	8924	ST-269 Complex	19	19	21	14	Absence	Absence
95	B:17:P1.19	19-1	15-11	36	269	ST-269 complex	15	15	21	14	Absence	Absence
96	B:17:P1.19	19-1	15-11	36	269	ST-269 complex	15	15	21	14	Absence	Absence
97	B:17:P1.19	19-1	15-11	36	269	ST-269 complex	15	15	21	14	Absence	Absence
98	B:17:P1.19	19-1	15-11	36	1986	ST-269 complex	15	15	21	14	Absence	Absence
99	B:17:P1.19	19-1	15-11	36	269	ST-269 complex	15	15	21	14	Absence	Absence
100	B:17:P1.9	18-7	9	35-1	269	ST-269 complex	15	15	21	14	Absence	Absence
101	B:17:P1.19	19-1	15-11	36	269	ST-269 complex	15	15	21	14	Absence	Absence
102	B:14,19:P1.14	22	14	36	336	None assigned	106	106	122	196	3	3
103	B:17:P1.19	19-1	15-11	36	269	ST-269 complex	15	15	21	14	Absence	Absence
104	B:19:P1.9	18-7	9	35-1	2820	ST-41/44 complex/Lineage 3	19	19	112	322	Absence	Absence
105	B:15,19:P1.13	7-2	13	35-1	278	ST-35 complex	16	16	21	19	Absence	Absence
106	B:4:P1.12	12-1	13-1	35-1	1833	ST-41/44 complex/Lineage 3	23	23	10	35	Absence	Absence
107	B:19:P1.9	18-7	9	35-1	571	ST-41/44 complex/Lineage 3	19	19	112	322	Absence	Absence
108	B:17:P1.-	18-1	30-20	38	269	ST-269 complex	15	15	21	14	Absence	Absence
109	B:4:P1.15,19	19	15	36	938	None assigned	527	613	47	147	Absence	Absence
110	B:17:P1.19	19-1	15-11	36	269	ST-269 complex	15	15	21	14	Absence	Absence
111	B:17:P1.19	19-1	15-11	36	269	ST-269 complex	15	15	21	14	Absence	Absence
112	B:17:P1.19	19-1	15-11	36	269	ST-269 complex	15	15	21	14	Absence	Absence
113	B:17:P1.19	19-1	15-11	36	269	ST-269 complex	15	15	21	14	Absence	Absence
114	B:17:P1.19	19-1	15-11	36	8880	ST-269 complex	15	15	21	14	Absence	Absence
115	B:17:P1.19	19-1	15-11	36	269	ST-269 complex	15	15	21	14	Absence	Absence
116	B:17:P1.19	19-1	15-11	36	269	ST-269 complex	15	15	21	14	Absence	Absence
117	B:19:P1.9	18-7	9	35-1	571	ST-41/44 complex/Lineage 3	410	480	112	322	Absence	Absence
118	B:4:P1.1,7	7-1	1	35-1	3626	ST-35 complex	16	16	21	14	Absence	Absence
119	B:17:P1.-	18-1	30-20	38	269	ST-269 complex	15	15	21	14	Absence	Absence
120	B:17:P1.19	19-1	15-11	36	269	ST-269 complex	15	15	21	14	Absence	Absence
121	B:17:P1.19	19-1	15-11	36	269	ST-269 complex	15	15	21	14	Absence	Absence
122	B:17:P1.19	19-1	15-11	36	269	ST-269 complex	15	15	21	14	Absence	Absence
123	B:17:P1.19	19-1	15-11	36	269	ST-269 complex	15	15	21	14	Absence	Absence
124	B:17:P1.19	19-1	15-11	36	269	ST-269 complex	15	15	21	14	Absence	Absence
125	B:17:P1.19	19-1	15-11	36	269	ST-269 complex	15	15	21	14	Absence	Absence
126	B:17:P1.19	19-1	15-11	36	269	ST-269 complex	15	15	768	745	Absence	Absence
127	B:17:P1.19	19-1	15-11	36	269	ST-269 complex	15	15	21	14	Absence	Absence
128	B:15:P1.7,16	7	16	35	2726	ST-32 Complex/ET-5 Complex	22	22	3	5	1	1
129	B:17:P1.19	19-1	15-11	36	269	ST-269 complex	15	15	21	14	Absence	Absence
130	B:4:P1.-	18-1	3	38	9248	None assigned	12	34	21	19	Absence	Absence
131	B:19:P1.9	18-7	9	35-1	571	ST-41/44 complex/Lineage 3	19	19	112	322	Absence	Absence
132	B:17:P1.19	19-1	15-11	36	269	ST-269 complex	15	15	21	14	Absence	Absence
133	B:17:P1.19	19-1	15-11	36	269	ST-269 complex	15	15	21	14	Absence	Absence
134	B:19:P1.9	18-7	9	35-1	571	ST-41/44 complex/Lineage 3	19	19	112	322	Absence	Absence
135	B:17:P1.19	19-1	15-11	36	269	ST-269 complex	15	15	21	14	Absence	Absence
136	B:1,19:P1.9	18-7	9	35-1	571	ST-41/44 complex/Lineage 3	19	19	112	322	Absence	Absence
137	B:19:P1.16	21-7	16	37-1	1157	ST-1157 complex	13	68	114	66	none (frame-shift)	20
138	B:14,19:P1.12	12-1	13-1	35-1	2738	ST-269 complex	249	387	122	196	Absence	Absence
139	B:NT:P1.6	18	25-1	38-1	9416	ST-41/44 complex/Lineage 3	410	480	112	322	Absence	Absence
140	B:17:P1.-	18-1	30-27	38	269	ST-269 complex	15	15	21	14	Absence	Absence
141	B:NT:P1.2,5	5	2	36-2	269	ST-269 complex	15	15	21	14	Absence	Absence
142	B:15:P1.7,16	7	16	35	32	ST-32 Complex/ET-5 complex	1	1	5	25	1	1
143	B:NT:P1.19	19-1	15-11	36	269	ST-269 complex	15	15	21	14	Absence	Absence
144	B:17:P1.19	19-1	15-11	36	269	ST-269 complex	15	15	21	14	Absence	Absence
145	B:17:P1.9	18-7	9	35-1	269	ST-269 complex	15	15	21	14	Absence	Absence
146	B:17:P1.9	18-7	9	35-1	269	ST-269 complex	15	15	21	14	Absence	Absence
147	B:17:P1.19	19-1	15-11	36	269	ST-269 complex	15	15	21	14	Absence	Absence
148	B:17:P1.9	18-7	9	35-1	269	ST-269 complex	15	15	21	14	Absence	Absence
149	B:19:P1.9	18-7	9	35-1	571	ST-41/44 complex/Lineage 3	632	758	112	322	Absence	Absence
150	B:4:P1.4	7-2	4	37	41	ST-41/44 complex/Lineage 3	4	4	2	1	Absence	Absence
151	B:17:P1.9	18-7	9	35-1	269	ST-269 complex	15	15	21	14	Absence	Absence
152	B:19:P1.9	18-7	9	35-1	571	ST-41/44 complex/Lineage 3	410	480	112	322	Absence	Absence
153	B:17:P1.9	18-7	9	35-1	269	ST-269 complex	15	15	21	14	Absence	Absence
154	B:17:P1.19	19-1	15-11	36	1986	ST-269 complex	15	15	21	14	Absence	Absence
155	B:17:P1.19	19-1	15-11	36	269	ST-269 complex	15	15	21	14	Absence	Absence
156	B:17:P1.19	19-1	15-11	36	269	ST-269 complex	15	15	21	14	Absence	Absence
157	B:17:P1.19	19-1	15-11	36	269	ST-269 complex	15	15	770	747	Absence	Absence
158	B:17:P1.9	18-7	9	35-1	269	ST-269 complex	15	15	21	14	Absence	Absence
159	B:17:P1.9	18-7	9	35-1	269	ST-269 complex	15	15	21	14	Absence	Absence
160	B:17:P1.19	19-1	15-11	36	269	ST-269 complex	15	15	21	14	Absence	Absence
161	B:17:P1.6	18-1	3	38	269	ST-269 complex	15	15	21	14	Absence	Absence
162	B:17:P1.19	19-1	15-11	36	269	ST-269 complex	15	15	21	14	Absence	Absence
163	B:17:P1.19	19-1	15-11	36	269	ST-269 complex	15	15	21	14	Absence	Absence
164	B:17:P1.9	18-7	9	35-1	269	ST-269 complex	15	15	21	14	Absence	Absence
165	B:4:P1.-	21	16-5	37-1	5554	ST-41/44 complex/Lineage 3	23	1040	29	17	Absence	Absence
166	B:17:P1.19	19-1	15-11	36	269	ST-269 complex	15	15	21	14	Absence	Absence
167	B:17:P1.9	18-7	9	35-1	269	ST-269 complex	15	15	21	14	Absence	Absence
168	B:17:P1.19	19-1	15-11	36	269	ST-269 complex	15	15	21	14	Absence	Absence
169	B:4:P1.13	7-2	13	35-1	3986	None Assigned	24	24	21	19	Absence	Absence
170	B:1,19:P1.19	19	13-1	36	461	ST-461 complex	47	71	197	85	Absence	Absence
171	B:17:P1.19	19-1	15-11	36	269	ST-269 complex	15	15	21	14	Absence	Absence
172	B:1,19:P1.14	22	14	36	3113	ST-213 complex	102	102	29	17	none (frame-shift)	34
173	B:4:P1.12	12-1	13-1	35-1	10185	ST-41/44 complex/Lineage 3	19	19	10	35	Absence	Absence
174	B:17:P1.19	19-1	15-11	36	269	ST-269 complex	15	15	21	14	Absence	Absence
175	B:17:P1.19	19-1	15-11	36	269	ST-269 complex	15	15	770	747	Absence	Absence
176	B:14,19:P1.14	22	14	36	5571	None Assigned	555	647	6	9	Absence	Absence
177	B:NT:P1.5	5-1	10-46	36-2	4963	ST-103 complex	25	25	24	15	Absence	Absence
178	B:17:P1.9	18-7	9	35-1	269	ST-269 complex	15	15	21	14	Absence	Absence
179	B:17:P1.19	19-1	15-11	36	269	ST-269 complex	15	15	770	747	Absence	Absence
180	B:17:P1.9	18-7	9	35-1	269	ST-269 complex	15	15	21	14	Absence	Absence
181	B:17:P1.-	18-1	30-22	38	269	ST-269 complex	15	15	21	14	Absence	Absence
182	B:17:P1.19	19-1	15-11	36	269	ST-269 complex	15	15	21	14	Absence	Absence
183	B:17:P1.19	19-1	15-11	36	269	ST-269 complex	15	15	21	14	Absence	Absence
184	B:17:P1.19	19-1	15-11	36	269	ST-269 complex	15	15	21	14	Absence	Absence
185	B:17:P1.19	19-1	15-11	36	269	ST-269 complex	15	15	21	14	Absence	Absence
186	B:14,19:P1.9	18-7	9	35-1	10329	ST-41/44 complex/Lineage 3	19	19	112	322	Absence	Absence
187	B:17:P1.19	19-1	15-11	36	269	ST-269 complex	15	15	21	14	Absence	Absence
188	B:NT:P1.2,5	5	2	36-2	10587	ST-60 complex	13	13	24	15	Absence	Absence
189	B:17:P1.-	18-1	30-20	38	269	ST-269 complex	15	15	21	14	Absence	Absence
190	B:NT:P1.15,19	19-1	15	36	565	ST-269 complex	19	19	6	9	Absence	Absence
191	B:17:P1.19	19-1	15-11	36	269	ST-269 complex	15	15	770	747	Absence	Absence
192	B:17:P1.19	19-1	15-11	36	269	ST-269 complex	15	15	21	14	Absence	Absence
193	B:4:P1.4	7-2	4	37	154	ST-41/44 complex/Lineage 3	4	4	2	1	Absence	Absence
194	B:17:P1.9	18-7	9	35-1	269	ST-269 complex	15	15	21	14	Absence	Absence
195	B:17:P1.19	19-1	15-11	36	269	ST-269 complex	15	15	21	14	Absence	Absence
196	B:17:P1.19	19-1	15-11	36	269	ST-269 complex	15	15	21	14	Absence	Absence
197	B:17:P1.19	19-1	15-11	36	269	ST-269 complex	15	15	21	14	Absence	Absence
198	B:17:P1.19	19-1	15-11	36	269	ST-269 Complex	15	15	21	14	Absence	Absence
199	B:17:P1.19	19-1	15-11	36	269	ST-269 complex	15	15	21	14	Absence	Absence
200	B:NT:P1.19	19-1	15-11	36	269	ST-269 complex	15	15	21	14	Absence	Absence
201	B:NT:P1.15,19	19	15	36	10332	ST-254 complex	13	13	20	3	Absence	Absence
202	B:17:P1.19	19-1	15-11	36	269	ST-269 complex	15	15	768	745	Absence	Absence
203	B:17:P1.7	7-2	15-11	36	269	ST-269 complex	15	15	21	14	Absence	Absence
204	B:17:P1.19	19-1	15-11	36	269	ST-269 complex	15	15	21	14	Absence	Absence
205	B:17:P1.19	19-1	15-11	36	269	ST-269 complex	15	15	21	14	Absence	Absence
206	B:17:P1.19	19-1	15-11	36	269	ST-269 complex	19	19	21	14	Absence	Absence
207	B:17:P1.9	18-7	9	35-1	269	ST-269 complex	15	15	21	14	Absence	Absence
208	B:17:P1.19	19-1	15-11	36	269	ST-269 complex	15	15	21	14	Absence	Absence
209	B:17:P1.19	19-1	15-11	36	5494	ST-269 complex	15	15	21	14	Absence	Absence
210	B:17:P1.19	19-1	15-11	36	269	ST-269 complex	15	15	21	14	Absence	Absence
211	B:17:P1.19	19-1	15-11	36	5494	ST-269 complex	15	15	21	14	Absence	Absence
212	B:15:P1.13	7-2	13-6	35-1	278	ST-35 complex	4	66	771	748	Absence	Absence
213	B:17:P1.19	19-1	15-11	36	269	ST-269 complex	15	15	21	14	Absence	Absence
214	B:1,19:p1.-	17	16-3	36	1157	ST-1157 complex	13	68	114	66	none (frame-shift)	20
215	B:19:P1.9	18-7	9	35-1	571	ST-41/44 Complex/Lineage 3	19	19	112	322	Absence	Absence
216	B:19:P1.-				10588	ST-41/44 complex/Lineage 3	24	24	10	35	Absence	Absence
217	B:17:P1.9	18-7	9	35-1	269	ST-269 complex	15	15	21	14	Absence	Absence
218	B:17:P1.9	18-7	9	35-1	10324	ST-41/44 complex/Lineage 3	19	19	112	322	Absence	Absence
219	B:17:P1.19	19-1	15-11	36	269	ST-269 complex	15	15	21	14	Absence	Absence
220	B:4:P1.14	22-1	14	38	41	ST-41/44 complex/Lineage 3	4	4	2	1	Absence	Absence
221	B:17:P1.19	19-1	15-11	36	269	ST-269 complex	15	15	21	14	Absence	Absence
222	B:17:P1.19	19-1	15-11	36	269	ST-269 complex	15	15	21	14	Absence	Absence
223	B:17:P1.19	19-1	15-11	36	269	ST-269 complex	15	15	21	14	Absence	Absence
224	B:17:P1.19	19-1	15-11	36	269	ST-269 complex	15	15	21	14	Absence	Absence
225	B:19:P1.9	18-7	9	35-1	571	ST-41/44 complex/Lineage 3	19	19	112	322	Absence	Absence
226	B:NT:P1.19	19-1	15-11	36	269	ST-269 complex	15	15	21	14	Absence	Absence
227	B:4:P1.2,5	5-1	2-68	36-2	10619	ST-41/44 complex/Lineage 3	100	100	2	1	Absence	Absence
228	B:19:P1.9	18-7	9	35-1	571	ST-41/44 complex/Lineage 3	687	842	112	322	Absence	Absence
229	B:17:P1.19	19-1	15-11	36	269	ST-269 complex	15	15	21	14	Absence	Absence
IMD MenC in Quebec, Canada 2009-2013
Strain No.	Antigenic Formula	PorA VR1	PorA VR2	PorA VR3	ST	clonal comlex	fHbp peptide	fHbp allele	NHBA peptide	NHBA allele	NadA peptide	NadA allele
230	C:2a:P1.2	5	2	36-2	11	ST-11 Complex/ET-37 Complex	102	102	20	3	2	2
231	C:2a:P1.5	5-1	10-8	36-2	11	ST-11 Complex/ET-37 Complex	allele 669 no peptide	669	20	3	3	3
232	C:2a:P1.5	5-1	10-8	36-2	11	ST-11 Complex/ET-37 Complex	218	276	20	3	none	29
233	C:2a:P1.1,7	7-1	1	35-1	11	ST-11 Complex/ET-37 Complex	129	129	20	3	none	29
234	C:2a:P1.1,7	7-1	1	35-1	11	ST-11 Complex/ET-37 Complex	12	34	20	3	none	29
235	C:2a:P1.5	5-1	10-8	36-2	11	ST-11 complex/ET-37 complex	no peptide	669	20	3	3	3	3
236	C:2a:1.5 P1.5	5-1	10-8	36-2	11	ST-11 complex/ET-37 complex	16	16	20	3	none	29
IMD MenY in Quebec, Canada 2009-2013
Strain No.	Antigenic Formula	PorA VR1	PorA VR2	PorA VR3	ST	clonal comlex	fHbp peptide	fHbp allele	NHBA peptide	NHBA allele	NadA peptide	NadA allele
237	Y:NT:P1.5	5-1	10-4	36-2	168	ST-167 complex	25	23	9	7	Absence	Absence
238	Y:NT:P1.6	18-1	3	38	8269	ST-22 Complex	16	16	20	3	Absence	Absence
239	Y:14,19:P1.2,5	5-1	2-2	36-2	23	ST-23 Complex/cluster A3	25	25	6	9	Absence	Absence
240	Y:2c:P1.2,5	5-1	2-2	36-2	6800	ST-23 Complex/cluster A3	25	25	8	13	Absence	Absence
241	Y:2c:P1.2,5	5-1	2-2	36-2	1244	ST-23 Complex/cluster A3	25	25	8	13	Absence	Absence
242	Y:14,19:P1.-	5-2	10-1	36-2	23	ST-23 Complex/cluster A3	25	25	7	10	Absence	Absence
243	Y:NT:P1.-	18-1	3	38	3015	None assigned	16	16	20	3	Absence	Absence
244	Y:14,19:P1.2,5	5-1	2-2	35-1	23	ST-23 Complex/cluster A3	25	25	6	9	Absence	Absence
245	Y:NT:P1.2,5	5-1	2-2	36-2	1624	ST-167 Complex	24	24	9	7	Absence	Absence
246	Y:15,19:P1.9	22	9	35-1	1466	ST-174 complex	21	21	680	565	8	80
247	Y:NT:P1.5	5-1	10-4	36-2	10182	None Assigned	23	23	9	7	Absence	Absence
248	Y:NT:P1.5	5-1	10-1	36-2	10182	None Assigned	23	23	9	7	Absence	Absence
249	Y:NT:P1.5	5-1	10-4	36-2	6464	None Assigned	629	759	9	7	Absence	Absence
250	Y:19:P1.5	5-1	10-8	36-2	767	ST-167 complex	23	23	769	746	Absence	Absence
251	Y:NT:P1.5	5-1	10-4	36-2	6171	ST-167 Complex	278	325	9	7	Absence	Absence
252	Y:14,19:P1.-	5-2	10-1	36-2	10327	ST-23 complex/Cluster A3	25	25	7	10	Absence	Absence
IMD MenW135 in Quebec, Canada 2009-2013
Strain No.	Antigenic Formula	PorA VR1	PorA VR2	PorA VR3	ST	clonal comlex	fHbp peptide	fHbp allele	NHBA peptide	NHBA allele	NadA peptide	NadA allele
253	W135:NT:P1.14	22	14	36	22	ST-22 Complex	16	16	20	3	Absence	Absence
254	W135:NT:P1.-	deletion	deletion	deletion	184	ST-22 Complex	16	16	20	3	Absence	Absence
255	W135:NT:P1.6	18-1	3	38	2625	ST-22 complex	16	16	20	3	Absence	Absence
256	W135:NT:P1.-	18-1	3	38	184	ST-22 Complex	16	16	20	3	Absence	Absence
257	W135:NT:P1.6	18-1	3	38	184	ST-22 complex	25	25	20	3	Absence	Absence
258	W135:NT:P1.6	18-1	3	38	184	ST-22 complex	16	16	20	3	Absence	Absence
259	W135:NT:P1.-	Deletion	Deletion	Deletion	184	ST-22 complex	16	16	20	3	Absence	Absence
260	W135:NT:P1.6	18-1	3	38	184	ST-22 complex	16	16	20	3	Absence	Absence
261	W135:NT:P1.-	18-1	3	38	184	ST-22 Complex	16	16	20	3	Absence	Absence
262	W135:NT:P1.6	18-1	3	38	1617	ST-22 complex	16	16	20	3	Absence	Absence
IMD MenX in Quebec, Canada 2009-2013
Strain No.	Antigenic Formula	PorA VR1	PorA VR2	PorA VR3	ST	clonal comlex	fHbp peptide	fHbp allele	NHBA peptide	NHBA allele	NadA peptide	NadA allele
263	X:15:P1.7,16	7	16-66	35-1	9414	ST-32 Complex/ET-5 complex	19	19	767	744	Absence	Absence

## Sheet: Sheet2
NML #	Province	Antigenic Formula	ST	Clonal Complex	fHbp Peptide	fHbp Allele
2011-127	QC	X:15:P1.7,16	9414	ST-32 Complex/ET-5 complex	19	19
2011-011	QC	Y:14,19:P1.-	23	ST-23 Complex/cluster A3	25	25
2013-172	QC	Y:14,19:P1.-	10327	ST-23 complex/Cluster A3	25	25
2010-116	QC	Y:14,19:P1.2,5	23	ST-23 Complex/cluster A3	25	25
2011-256	QC	Y:14,19:P1.2,5	23	ST-23 Complex/cluster A3	25	25
2012-030	QC	Y:15,19:P1.9	1466	ST-174 complex	21	21
2012-146	QC	Y:19:P1.5	767	ST-167 complex	23	23
2011-009	QC	Y:2c:P1.2,5	1244	ST-23 Complex/cluster A3	25	25
2011-221	QC	Y:NT:P1.-	3015	None assigned	16	16
2010-132	QC	Y:NT:P1.2,5	6800	ST-23 Complex/cluster A3	25	25
2011-288	QC	Y:NT:P1.2,5	1624	ST-167 Complex	24	24
2009-178	QC	Y:NT:P1.5	168	ST-167 complex	23	23
2012-060	QC	Y:NT:P1.5	10182	None Assigned	23	23
2012-106	QC	Y:NT:P1.5	10182	None Assigned	23	23
2012-122	QC	Y:NT:P1.5	10908		629	759
2013-036	QC	Y:NT:P1.5	6171	ST-167 Complex	278	325
2010-086	QC	Y:NT:P1.6	8269	ST-22 Complex	16	16

## Sheet: MenB
2009-001	2009-001	QC	B:17:P1.19	269	ST-269 complex	15	15
2009-008	2009-008	QC	B:17:P1.19	269	ST-269 complex	15	15
2009-010	2009-010	QC	B:19:P1.9	571	ST-41/44 complex/Lineage 3	19
2009-026	2009-026	QC	B:NT:P1.7,16	32	ST-32 Complex/ET-5 Complex	1	1
2009-037	2009-037	QC	B:17:P1.5	7805	ST-41/44 complex/lineage 3	19	19
2009-038	2009-038	QC	B:4:P1.6	944	ST-41/44 complex/lineage 3	19	19
2009-039	2009-039	QC	B:4:P1.-	6473	ST-41/44 complex/lineage 3	19	19
2009-058	2009-058	QC	B:17:P1.19	269	ST-269 complex	15	15
2009-060	2009-060	QC	B:17:P1.9	269	ST-269 Complex	15	15
2009-069	2009-069	QC	B:17:P1.19	269	ST-269 Complex	15	15
2009-072	2009-072	QC	B:17:P1.19	1986	ST-269 Complex	15	15
2009-078	2009-078	QC	B:15:P1.6	1194	ST-41/44 complex/Lineage 3	4	4
2009-079	2009-079	QC	B:4:P1.6	944	ST-41/44 complex/lineage 3	19	19
2009-093	2009-093	QC	B:17:P1.19	269	ST-269 complex	15	15
2009-106	2009-106	QC	B:14,19:P1.14	7704	None Assigned	110	110
2009-107	2009-107	QC	B:17:P1.19	1986	ST-269 Complex	15	15
2009-109	2009-109	QC	B:17:P1.19	269	ST-269 complex	15	15
2009-110	2009-110	QC	B:4:P1.6	944	ST-41/44 complex/lineage 3	19	19
2009-127	2009-127	QC	B:17:P1.19	269	ST-269 complex	15	15
2009-128	2009-128	QC	B:15:P1.7,16	2726	ST-32 Complex/ET-5 Complex	30	30
2009-136	2009-136	QC	B:1,19:P1.-	7659	None Assigned	24	24
2009-139	2009-139	QC	B:17:P1.19	269	ST-269 complex	15	15
2009-140	2009-140	QC	B:4:P1.-	44	ST-41/44 complex/Lineage 3	19	19
2009-141	2009-141	QC	B:17:P1.19	269	ST-269 complex	15	15
2009-152	2009-152	QC	B:17:P1.19	269	ST-269 complex	15	15
2009-153	2009-153	QC	B:17:P1.9	269	ST-269 complex	15	15
2009-154	2009-154	QC	B:19:P1.14	7655	None Assigned	13	13
2009-155	2009-155	QC	B:17:P1.19	269	ST-269 complex	15	15
2009-158	2009-158	QC	B:17:P1.19	269	ST-269 complex	15	15
2009-167	2009-167	QC	B:17:P1.9	269	ST-269 complex	15	15
2009-168	2009-168	QC	B:NT:P1.13	6977	None Assigned	recombination	15
2009-187	2009-187	QC	B:17:P1.19	269	ST-269 complex	15	15
2009-188	2009-188	QC	B:1,19:P1.-	1946	ST-461 Complex	47	71
2009-191	2009-191	QC	B:17:P1.19	269	ST-269 complex	15	15
2009-232	2009-232	QC	B:19:P1.9	571	ST-41/44 complex/Lineage 3	19	19
2009-238	2009-238	QC	B:17:P1.19	269	ST-269 complex	15	15
2009-259	2009-259	QC	B:17:P1.19	8767	ST-269 Complex	15	15
2009-264	2009-264	QC	B:4:P1.5	5130	ST-41/44 complex/Lineage 3	19	19
2009-265	2009-265	QC	B:17:P1.19	269	ST-269 complex	15	15
2009-272	2009-272	QC	B:17:P1.19	269	ST-269 complex	15	15
2009-273	2009-273	QC	B:17:P1.9	6591	ST-41/44 complex/Lineage 3	24	24
2009-283	2009-283	QC	B:NT:P1.19	269	ST-269 complex	19	19
2009-284	2009-284	QC	B:15,19:P1.-	571	ST-41/44 complex/Lineage 3	410	480
2009-291	2009-291	QC	B:4:P1.13	33	ST-32 Complex/ET-5 Complex	144	151
2009-294	2009-294	QC	B:17:P1.9	269	ST-269 complex	15	15
2009-295	2009-295	QC	B:17:P1.19	269	ST-269 complex	15	15
2009-302	2009-302	QC	B:17:P1.19	269	ST-269 complex	15	15
2009-303	2009-303	QC	B:17:P1.-	269	ST-269 complex	15	15
2009-307	2009-307	QC	B:17:P1.19	269	ST-269 complex	15	15
2010-010	2010-010	QC	B:17:P1.19	269	ST-269 complex	15	15
2010-019	2010-019	QC	B:17:P1.19	269	ST-269 complex	15	15
2010-021	2010-021	QC	B:17:P1.19	269	ST-269 complex	15	15
2010-023	2010-023	QC	B:17:P1.19	269	ST-269 complex	15	15
2010-026	2010-026	QC	B:17:P1.19	269	ST-269 complex	15	15
2010-027	2010-027	QC	B:17:P1.19	269	ST-269 complex	15	15
2010-028	2010-028	QC	B:17:P1.19	269	ST-269 complex	15	15
2010-029	2010-029	QC	B:19:P1.9	571	ST-41/44 complex/Lineage 3	19	19
2010-031	2010-031	QC	B:17:P1.19	269	ST-269 complex	15	15
2010-032	2010-032	QC	B:17:P1.19	269	ST-269 complex	15	15
2010-037	2010-037	QC	B:17:P1.19	5494	ST-269 complex	15	15
2010-043	2010-043	QC	B:NT:P1.16	13	ST-269 complex	19	19
2010-044	2010-044	QC	B:NT:P1.13	917	ST-37 complex	23	23
2010-045	2010-045	QC	B:17:P1.9	269	ST-269 complex	15	15
2010-049	2010-049	QC	B:17:P1.19	269	ST-269 complex	15	15
2010-071	2010-071	QC	B:1,19:P1.13	8052	ST-41/44 complex lineage 3	14	14
2010-072	2010-072	QC	B:17:P1.9	269	ST-269 complex	15	15
2010-079	2010-079	QC	B:17:P1.19	269	ST-269 complex	15	15
2010-080	2010-080	QC	B:17:P1.9	269	ST-269 complex	15	15
2010-084	2010-084	QC	B:15,19:P1.9	571	ST-41/44 complex lineage 3	19	19
2010-088	2010-088	QC	B:17:P1.9	269	ST-269 complex	15	15
2010-089	2010-089	QC	B:4:P1.15,19	564	ST-35 Complex	16	16
2010-092	2010-092	QC	B:17:P1.19	269	ST-269 complex	15	15
2010-099	2010-099	QC	B:15, 19:P1.-	2820	ST-41/44 complex lineage 3	19	19
2010-102	2010-102	QC	B:17:P1.19	269	ST-269 complex	15	15
2010-113	2010-113	QC	B:17:P1.19	269	ST-269 complex	15	15
2010-118	2010-118	QC	B:15,19:P1.13	315	ST-41/44 complex/Lineage 3	19	19
2010-120	2010-120	QC	B:4:P1.-	8769	ST-41/44 Complex/Lineage 3	30	30
2010-140	2010-140	QC	B:17:P1.19	269	ST-269 complex	15	15
2010-159	2010-159	QC	B:17:P1.19	269	ST-269 complex	15	15
2010-160	2010-160	QC	B:17:P1.19	269	ST-269 complex	15	15
2010-161	2010-161	QC	B:17:P1.9	269	ST-269 complex	15	15
2010-164	2010-164	QC	B:17:P1.19	269	ST-269 complex	15	15
2010-167	2010-167	QC	B:17:P1.19	8772	ST-269 Complex	allele 755	755
2010-173	2010-173	QC	B:19:P1.13	2820	ST-41/44 complex/Lineage 3	19	19
2010-181	2010-181	QC	B:17:P1.19	269	ST-269 complex	15	15
2010-190	2010-190	QC	B:17:P1.19	269	ST-269 complex	15	15
2010-197	2010-197	QC	B:17:P1.19	269	ST-269 complex	15	15
2010-208	2010-208	QC	B:17:P1.19	269	ST-269 complex	15	15
2010-209	2010-209	QC	B:17:P1.9	269	ST-269 complex	15	15
2010-210	2010-210	QC	B:19:P1.9	571	ST-41/44 complex/Lineage 3	19	19
2010-226	2010-226	QC	B:17:P1.19	269	ST-269 complex	15	15
2011-010	2011-010	QC	B:17:P1.19	269	ST-269 complex	15	15
2011-012	2011-012	QC	B:19:P1.9	8925	ST-41/44 Complex/Lineage 3	19	19
2011-020	2011-020	QC	B:NT:P1.19	8924	ST-269 Complex	19	19
2011-028	2011-028	QC	B:17:P1.19	269	ST-269 complex	15	15
2011-029	2011-029	QC	B:17:P1.19	269	ST-269 complex	15	15
2011-030	2011-030	QC	B:17:P1.19	269	ST-269 complex	15	15
2011-031	2011-031	QC	B:17:P1.19	1986	ST-269 complex	15	15
2011-032	2011-032	QC	B:17:P1.19	269	ST-269 complex	15	15
2011-043	2011-043	QC	B:17:P1.9	269	ST-269 complex	15	15
2011-046a	2011-046a	QC	B:17:P1.19	269	ST-269 complex	15	15
2011-047	2011-047	QC	B:14,19:P1.14	336	None assigned	106	106
2011-053	2011-053	QC	B:17:P1.19	269	ST-269 complex	15	15
2011-054	2011-054	QC	B:19:P1.9	2820	ST-41/44 complex/Lineage 3	19	19
2011-077	2011-077	QC	B:15,19:P1.13	278	ST-35 complex	16	16
2011-082	2011-082	QC	B:4:P1.12	1833	ST-41/44 complex/Lineage 3	23	23
2011-088	2011-088	QC	B:19:P1.9	571	ST-41/44 complex/Lineage 3	19	19
2011-091	2011-091	QC	B:17:P1.-	269	ST-269 complex	15	15
2011-092	2011-092	QC	B:4:P1.15,19	938	None assigned	527	613
2011-093	2011-093	QC	B:17:P1.19	269	ST-269 complex	15	15
2011-108	2011-108	QC	B:17:P1.19	269	ST-269 complex	15	15
2011-111	2011-111	QC	B:17:P1.19	269	ST-269 complex	15	15
2011-113	2011-113	QC	B:17:P1.19	269	ST-269 complex	15	15
2011-114	2011-114	QC	B:17:P1.19	8880	ST-269 complex	15	15
2011-115	2011-115	QC	B:17:P1.19	269	ST-269 complex	15	15
2011-122	2011-122	QC	B:17:P1.19	269	ST-269 complex	15	15
2011-129	2011-129	QC	B:19:P1.9	571	ST-41/44 complex/Lineage 3	410	480
2011-146	2011-146	QC	B:4:P1.1,7	3626	ST-35 complex	16	16
2011-147	2011-147	QC	B:17:P1.-	269	ST-269 complex	15	15
2011-159	2011-159	QC	B:17:P1.19	269	ST-269 complex	15	15
2011-161	2011-161	QC	B:17:P1.19	269	ST-269 complex	15	15
2011-162	2011-162	QC	B:17:P1.19	269	ST-269 complex	15	15
2011-169	2011-169	QC	B:17:P1.19	269	ST-269 complex	15	15
2011-176	2011-176	QC	B:17:P1.19	269	ST-269 complex	15	15
2011-187	2011-187	QC	B:17:P1.19	269	ST-269 complex	15	15
2011-188	2011-188	QC	B:17:P1.19	269	ST-269 complex	15	15
2011-197	2011-197	QC	B:17:P1.19	269	ST-269 complex	15	15
2011-210	2011-210	QC	B:15:P1.7,16	2726	ST-32 Complex/ET-5 Complex	22	22
2011-211	2011-211	QC	B:17:P1.19	269	ST-269 complex	15	15
2011-212	2011-212	QC	B:4:P1.-	9248	None assigned	12	34
2011-218	2011-218	QC	B:19:P1.9	571	ST-41/44 complex/Lineage 3	19	19
2011-219	2011-219	QC	B:17:P1.19	269	ST-269 complex	15	15
2011-239	2011-239	QC	B:17:P1.19	269	ST-269 complex	15	15
2011-255	2011-255	QC	B:19:P1.9	571	ST-41/44 complex/Lineage 3	19	19
2011-270	2011-270	QC	B:17:P1.19	269	ST-269 complex	15	15
2011-275	2011-275	QC	B:1,19:P1.9	571	ST-41/44 complex/Lineage 3	19	19
2011-287	2011-287	QC	B:19:P1.16	1157	ST-1157 complex	13	68
2011-290*	2011-290*	QC	B:14,19:P1.12	2738	ST-269 complex	249	387
2011-292	2011-292	QC	B:NT:P1.6	9416	ST-41/44 complex/Lineage 3	410	480
2011-298	2011-298	QC	B:17:P1.-	269	ST-269 complex	15	15
2011-300	2011-300	QC	B:NT:P1.2,5	269	ST-269 complex	15	15
2012-002	2012-002	QC	B:15:P1.7,16	32	ST-32 Complex/ET-5 complex	1	1
2012-007	2012-007	QC	B:NT:P1.19	269	ST-269 complex	15	15
2012-008	2012-008	QC	B:17:P1.19	269	ST-269 complex	15	15
2012-009	2012-009	QC	B:17:P1.9	269	ST-269 complex	15	15
2012-026	2012-026	QC	B:17:P1.9	269	ST-269 complex	15	15
2012-041	2012-041	QC	B:17:P1.19	269	ST-269 complex	15	15
2012-046	2012-046	QC	B:17:P1.9	269	ST-269 complex	15	15
2012-061	2012-061	QC	B:19:P1.9	571	ST-41/44 complex/Lineage 3	632	758
2012-067	2012-067	QC	B:4:P1.4	41	ST-41/44 complex/Lineage 3	4	4
2012-073	2012-073	QC	B:17:P1.9	269	ST-269 complex	15	15
2012-077	2012-077	QC	B:19:P1.9	571	ST-41/44 complex/Lineage 3	410	480
2012-078	2012-078	QC	B:17:P1.9	269	ST-269 complex	15	15
2012-079	2012-079	QC	B:17:P1.19	1986	ST-269 complex	15	15
2012-087	2012-087	QC	B:17:P1.19	269	ST-269 complex	15	15
2012-088	2012-088	QC	B:17:P1.19	269	ST-269 complex	15	15
2012-092	2012-092	QC	B:17:P1.19	269	ST-269 complex	15	15
2012-093	2012-093	QC	B:17:P1.19	269	ST-269 complex	15	15
2012-099	2012-099	QC	B:17:P1.9	269	ST-269 complex	15	15
2012-112	2012-112	QC	B:17:P1.19	269	ST-269 complex	15	15
2012-121	2012-121	QC	B:17:P1.6	269	ST-269 complex	15	15
2012-123b	2012-123b	QC	B:17:P1.19	269	ST-269 complex	15	15
2012-125	2012-125	QC	B:17:P1.19	269	ST-269 complex	15	15
2012-129	2012-129	QC	B:17:P1.9	269	ST-269 complex	15	15
2012-133	2012-133	QC	B:4:P1.-	5554	ST-41/44 complex/Lineage 3	23	not asighned
2012-142	2012-142	QC	B:17:P1.19	269	ST-269 complex	15	15
2012-147	2012-147	QC	B:17:P1.9	269	ST-269 complex	15	15
2012-152	2012-152	QC	B:17:P1.19	269	ST-269 complex	15	15
2012-156	2012-156	QC	B:4:P1.13	3986		24	24
2012-166	2012-166	QC	B:1,19:P1.19	461	ST-461 complex	47	71
2012-169	2012-169	QC	B:17:P1.19	269	ST-269 complex	15	15
2012-175	2012-175	QC	B:1,19:P1.14	3113	ST-213 complex	102	102
2012-178	2012-178	QC	B:4:P1.12	10185	ST-41/44 complex/Lineage 3	19	19
2012-201	2012-201	QC	B:17:P1.19	269	ST-269 complex	15	15
2012-209	2012-209	QC	B:17:P1.19	269	ST-269 complex	15	15
2012-214	2012-214	QC	B:14,19:P1.14	5571		555	647
2012-221	2012-221	QC	B:NT:P1.5	4963	ST-103 complex	25	25
2012-225	2012-225	QC	B:17:P1.9	269	ST-269 complex	15	15
2012-229	2012-229	QC	B:17:P1.19	269	ST-269 complex	15	15
2012-240	2012-240	QC	B:17:P1.9	269	ST-269 complex	15	15
2012-243	2012-243	QC	B:17:P1.-	269	ST-269 complex	15	15
2012-244	2012-244	QC	B:17:P1.19	269	ST-269 complex	15	15
2013-007	2013-007	QC	B:17:P1.19	269	ST-269 complex	15	15
2013-008	2013-008	QC	B:17:P1.19	269	ST-269 complex	15	15
2013-009	2013-009	QC	B:17:P1.19	269	ST-269 complex	15	15
2013-010	2013-010	QC	B:14,19:P1.9	10329	ST-41/44 complex/Lineage 3	19	19
2013-014	2013-014	QC	B:17:P1.19	269	ST-269 complex	15	15
2013-015	2013-015	QC	B:NT:P1.2,5	10587	ST-60 complex	13	13
2013-016	2013-016	QC	B:17:P1.-	269	ST-269 complex	15	15
2013-017	2013-017	QC	B:NT:P1.15,19	565	ST-269 complex	19	19
2013-023	2013-023	QC	B:17:P1.19	269	ST-269 complex	15	15
2013-025	2013-025	QC	B:17:P1.19	269	ST-269 complex	15	15
2013-026	2013-026	QC	B:4:P1.4	154	ST-41/44 complex/Lineage 3	4	4
2013-027	2013-027	QC	B:17:P1.9	269	ST-269 complex	15	15
2013-028	2013-028	QC	B:17:P1.19	269	ST-269 complex	15	15
2013-034	2013-034	QC	B:17:P1.19	269	ST-269 complex	15	15
2013-035	2013-035	QC	B:17:P1.19	269	ST-269 complex	15	15
2013-038	2013-038	QC	B:17:P1.19	269	ST-269 Complex	15	15
2013-062	2013-062	QC	B:17:P1.19	269	ST-269 complex	15	15
2013-068	2013-068	QC	B:NT:P1.19	269	ST-269 complex	15	15
2013-080	2013-080	QC	B:NT:P1.15,19	10332	ST-254 complex	13	13
2013-081	2013-081	QC	B:17:P1.19	269	ST-269 complex	15	15
2013-084	2013-084	QC	B:17:P1.7	269	ST-269 complex	15	15
2013-089	2013-089	QC	B:17:P1.19	269	ST-269 complex	15	15
2013-090	2013-090	QC	B:17:P1.19	269	ST-269 complex	15	15
2013-091	2013-091	QC	B:17:P1.19	269	ST-269 complex	19	19
2013-100	2013-100	QC	B:17:P1.9	269	ST-269 complex	15	15
2013-101	2013-101	QC	B:17:P1.19	269	ST-269 complex	15	15
2013-103	2013-103	QC	B:17:P1.19	5494	ST-269 complex	15	15
2013-112	2013-112	QC	B:17:P1.19	269	ST-269 complex	15	15
2013-113	2013-113	QC	B:17:P1.19	5494	ST-269 complex	15	15
2013-114	2013-114	QC	B:15:P1.13	278	ST-35 complex	4	66
2013-115	2013-115	QC	B:17:P1.19	269	ST-269 complex	15	15
2013-123	2013-123	QC	B:1,19:p1.-	1157	ST-1157 complex	13	68
2013-124	2013-124	QC	B:19:P1.9	571	ST-41/44 Complex/Lineage 3	19	19
2013-149	2013-149	QC	B:19:P1.-	10588	ST-41/44 complex/Lineage 3	24	24
2013-152	2013-151*	QC	B:17:P1.9	269	ST-269 complex	15	15
2013-173	2013-173	QC	B:17:P1.9	10324	ST-41/44 complex/Lineage 3	19	19
2013-180	2013-180	QC	B:17:P1.19	269	ST-269 complex	15	15
2013-182	2013-182	QC	B:4:P1.14	41	ST-41/44 complex/Lineage 3	4	4
2013-185	2013-185	QC	B:17:P1.19	269	ST-269 complex	15	15
2013-190	2013-190	QC	B:17:P1.19	269	ST-269 complex	15	15
2013-193	2013-193	QC	B:17:P1.19	269	ST-269 complex	15	15
2013-194	2013-194	QC	B:17:P1.19	269	ST-269 complex	15	15
2013-199	2013-199	QC	B:19:P1.9	571	ST-41/44 complex/Lineage 3	19	19
2013-200	2013-200	QC	B:NT:P1.19	269	ST-269 complex	15	15
2013-201	2013-201	QC	B:4:P1.2,5	10619	ST-41/44 complex/Lineage 3	100	100
2013-202	2013-202	QC	B:19:P1.9	571	ST-41/44 complex/Lineage 3	687	842
2013-217	2013-217	QC	B:17:P1.19	269	ST-269 complex	15	15
IMD MenC in Quebec, Canada 2009-2013
NML #
2009-016
2010-087
2010-191
2011-116
2012-029
2012-162
2012-253
IMD MenY in Quebec, Canada 2009-2013
NML #
2009-178
2010-086
2010-116
2010-132
2011-009
2011-011
2011-221
2011-256
2011-288
2012-030
2012-060
2012-106
2012-122
2012-146
2013-036
2013-172
IMD MenW135 in Quebec, Canada 2009-2013
NML #
2009-042a
2009-059
2009-233
2010-115
2011-013
2011-143
2011-259
2012-040
2013-024
2013-059
IMD MenX in Quebec, Canada 2009-2013
NML #
2011-127

## Sheet: MenC
2009-016	2009-016	QC	C:2a:P1.2	11	ST-11 Complex/ET-37 Complex	102	102
2010-087	2010-087	QC	C:2a:P1.5	11	ST-11 Complex/ET-37 Complex	allele 669	669
2010-191	2010-191	QC	C:2a:P1.5	11	ST-11 Complex/ET-37 Complex	218	276
2011-116	2011-116	QC	C:2a:P1.1,7	11	ST-11 Complex/ET-37 Complex	129	129
2012-029	2012-029	QC	C:2a:P1.1,7	11	ST-11 Complex/ET-37 Complex	12	34
2012-162	2012-162	QC	C:2a:P1.5	11	ST-11 complex/ET-37 complex	allele 669	669
2012-253	2012-253	QC	C:2a:1.5	11	ST-11 complex/ET-37 complex	16	16

## Sheet: MenY
2009-178	2009-178	QC	Y:NT:P1.5	168	ST-167 complex	23	23
2010-086	2010-086	QC	Y:NT:P1.6	8269	ST-22 Complex	16	16
2010-116	2010-116	QC	Y:14,19:P1.2,5	23	ST-23 Complex/cluster A3	25	25
2010-132	2010-132	QC	Y:NT:P1.2,5	6800	ST-23 Complex/cluster A3	25	25
2011-009	2011-009	QC	Y:2c:P1.2,5	1244	ST-23 Complex/cluster A3	25	25
2011-011	2011-011	QC	Y:14,19:P1.-	23	ST-23 Complex/cluster A3	25	25
2011-221	2011-221	QC	Y:NT:P1.-	3015	None assigned	16	16
2011-256	2011-256	QC	Y:14,19:P1.2,5	23	ST-23 Complex/cluster A3	25	25
2011-288	2011-288	QC	Y:NT:P1.2,5	1624	ST-167 Complex	24	24
2012-030	2012-030	QC	Y:15,19:P1.9	1466	ST-174 complex	21	21
2012-060	2012-060	QC	Y:NT:P1.5	10182	None Assigned	23	23
2012-106	2012-106	QC	Y:NT:P1.5	10182	None Assigned	23	23
2012-122	2012-122	QC	Y:NT:P1.5	10908		629	759
2012-146	2012-146	QC	Y:19:P1.5	767	ST-167 complex	23	23
2013-036	2013-036	QC	Y:NT:P1.5	6171	ST-167 Complex	278	325
2013-172	2013-172	QC	Y:14,19:P1.-	10327	ST-23 complex/Cluster A3	25	25

## Sheet: MenW
2009-042a	2009-042a	QC	W135:NT:P1.14	22	ST-22 Complex	16	16
2009-059	2009-059	QC	W135:NT:P1.-	184	ST-22 Complex	16	16
2009-233	2009-233	QC	W135:NT:P1.6	2625	ST-22 complex	16	16
2010-115	2010-115	QC	W135:NT:P1.-	184	ST-22 Complex	16	16
2011-013	2011-013	QC	W135:NT:P1.6	184	ST-22 complex	25	25
2011-143	2011-143	QC	W135:NT:P1.6	184	ST-22 complex	16	16
2011-259	2011-259	QC	W135:NT:P1.-	184	ST-22 complex	16	16
2012-040	2012-040	QC	W135:NT:P1.6	184	ST-22 complex	16	16
2013-024	2013-024	QC	W135:NT:P1.-	184	ST-22 Complex	16	16
2013-059	2013-059	QC	W135:NT:P1.6	1617	ST-22 complex	16	16

## Sheet: MenX
NML #	Province	Antigenic Formula	ST	Clonal Complex	fHbp Peptide	fHbp Allele
2011-127	QC	X:15:P1.7,16	9414	ST-32 Complex/ET-5 complex	19	19
